# Supplementary material for: Differential expression of selected histone modifier genes in human solid cancers
Source: BMC Genomics. 2006 Apr 25;7:90. doi: 10.1186/1471-2164-7-90 (PMC1475574; doi:10.1186/1471-2164-7-90)
Supplement: Additional File 1 — Table S1; VG matrix for cell lines. [file 1471-2164-7-90-S1.xls]

## Sheet: Table S3
Table S1
		HDAC1	HDAC2	HDAC4	HDAC5	HDAC7A	SIRT1	SUV39H1	SUV39H2	EZH2	CREBBP	EP300	PCAF
1	A2780	-1.08996	2.0623	3.51605	-2.56658	3.2084	-1.17112	-0.363308	0.0373077	-1.19945	0.859214	-0.26783	-3.02501
2	CH1	-2.21596	1.98441	3.22864	0.862938	2.86354	-0.313222	-0.796397	-1.54128	-0.707636	2.15626	-2.19564	-3.32566
3	EC	-1.27243	1.41074	2.28437	-0.394341	3.21843	-0.9936	-0.79311	2.55724	-2.50927	-0.469343	-1.80216	-1.23653
4	HX62	-2.45495	2.67541	2.91593	-1.71495	6.36786	-1.53678	-1.36413	1.84184	-3.27795	0.81995	-2.42041	-1.8518
5	Ken3	-1.70803	2.8279	3.94247	0.074944	4.35455	-1.38951	-1.72407	-0.906942	-0.846794	1.84814	-2.01775	-4.4549
6	LK1	-2.45716	2.19826	3.24023	0.218741	2.99361	0.322842	-1.82024	-2.99024	1.34644	1.89847	-2.10888	-2.84209
7	LK2	-0.324365	1.14443	2.67373	-1.82673	2.19076	-0.966033	-0.531416	1.81666	-1.23154	-0.341982	-0.591324	-2.01218
8	OAW41M	-0.205587	0.19722	2.02343	-1.48928	3.71784	-0.92569	-0.527838	0.376359	0.671353	-0.885867	-0.978629	-1.97331
9	OAW42-83	0.382245	0.507392	1.58856	-1.46947	2.74364	-1.55081	0.275452	2.18427	-2.09631	-1.80965	-0.652929	-0.102381
10	OC314	1.02723	1.12887	2.54394	-5.48266	3.43536	-1.34714	-0.603568	0.929352	-3.10503	0.638056	0.395356	0.440235
11	OC315	0.312439	0.921808	1.98205	-1.16515	1.68675	-1.96343	-0.464012	0.444162	-2.86146	0.709021	0.216773	0.181045
12	OVISE	0.809709	1.43051	3.03006	-5.12615	3.76023	-2.51277	0.614465	-0.0571356	-2.16906	1.44464	0.300676	-1.52519
13	OVMANA	1.33634	1.26464	2.59037	-1.3543	2.23075	-1.13113	0.741825	-0.227979	-2.13751	-0.216668	-0.72046	-2.37587
14	OVSAYO	0.344131	0.768329	2.88009	-2.05453	2.80974	-2.64933	-0.0873323	0.261883	-1.80918	0.384773	-0.610962	-0.237614
15	OVTOKO	0.342011	0.84085	2.90292	-0.806206	3.52754	-0.981706	-0.0976968	-2.10691	-5.97769	1.18856	-0.709958	1.87828
16	PA1	-1.41933	1.36226	2.56	-0.862151	3.27508	-0.0262002	-0.704427	0.357978	-0.334903	-0.130213	-1.67214	-2.40595
17	PXN94	0.192031	1.15648	2.19816	-1.4309	2.34358	-1.07801	-0.262607	0.553705	-1.69513	-0.690034	-0.675632	-0.611651
18	SK3A	0.760139	1.7591	3.44886	-9.2301	3.88173	-0.0957159	-0.428918	-1.70063	-1.73626	2.18911	0.543847	0.608841
19	UCI-101	0.450661	1.62006	3.67225	-1.45627	3.87337	-1.56581	-1.13229	-3.44351	-0.930515	0.71075	-0.535539	-1.26317
20	OVIP	-0.648997	1.76253	2.89774	-0.939172	3.25092	-0.428627	-1.90388	-0.578315	-0.111906	0.342584	-0.61047	-3.03239
21	OVMIX	-1.30988	1.203	2.72271	-1.79331	3.21619	-1.76463	-0.653592	-1.36469	-0.953157	1.12459	-0.295372	-0.131854
22	CAL51	0.528081	0.338522	2.97603	-4.21658	4.66013	-7.87814	0.794541	1.20995	-1.2736	2.01162	0.252401	0.597051
23	MCF7	0.070754	-0.137789	2.96712	-2.07413	4.08504	-6.21891	-0.490968	0.127972	0.625465	2.74013	-0.628442	-1.06624
24	MDA134	-0.58205	-1.34861	4.33781	-0.782157	3.65715	-0.282384	0.0493934	-0.574805	-1.41943	0.86988	-2.94419	-0.980601
25	MDA157	-1.92319	1.55827	3.51736	-1.22998	1.93508	-1.23724	0.902064	0.058341	-0.862563	0.0296826	-1.23943	-1.5084
26	MDA231	-1.26196	-1.65648	2.88021	-1.92695	2.79274	-0.60495	0.580067	0.890446	1.09303	-0.228096	-1.08283	-1.47524
27	MDA361	-0.954628	-1.3325	5.76952	-2.40646	5.56952	-6.10227	-0.440062	-0.268847	0.291659	5.15904	-1.70291	-3.58206
28	MDA436	-1.4331	-1.43788	3.99206	0.210156	3.19787	-0.307205	-0.292521	-0.572181	-0.0358267	-0.192038	-1.73159	-1.39774
29	MDA453	-0.277149	-0.989504	-4.14746	0.0792049	4.08241	0.0130208	2.01078	-1.08012	-0.296656	0.335699	1.14874	-0.878962
30	MDA468	-0.71053	-1.57195	1.56523	3.92865	5.03028	-0.978191	-0.53597	-0.68029	-2.61371	0.938119	-1.16468	-3.20696
31	SKBR3	0.264963	0.506114	3.9446	-0.804331	-0.168951	-7.16366	0.927912	1.02928	-1.19282	3.05128	-0.587127	0.192752
32	SUM102	0.45766	0.414645	3.00019	-2.14097	4.42771	-6.52318	2.46618	-0.110342	0.456078	0.223396	-1.91858	-0.752792
33	SUM190	-3.14964	-0.786667	3.94576	-0.357016	3.15507	-7.01592	1.87641	0.268858	-2.43496	3.11912	1.45645	-0.0774642
34	SUM44	-0.490491	-1.88067	3.31572	-1.41074	5.24989	-6.86924	0.651726	-0.607841	-0.45153	2.64068	0.425803	-0.573305
35	SUM52	0.752022	-2.43117	1.73307	-0.873578	1.04479	-7.63444	1.45631	0.735177	2.56745	2.83042	0.749534	-0.929579
36	VP229	-1.34774	-1.54055	3.05639	-0.929924	4.41242	-6.59019	0.841256	0.348825	-3.42232	5.08004	0.715326	-0.623547
37	VP267	0.262273	-1.5286	2.11682	-2.29326	4.37913	-8.02513	0.323222	0.628429	3.26524	3.1872	-0.487698	-1.82763
38	ZR75-1	-2.34746	-2.59193	5.65173	-0.549494	5.70273	-3.94876	-0.346162	-0.558621	-3.25913	4.69492	-1.97103	-0.476782
39	BRMIX	-1.09472	0.103725	4.26073	-1.54376	2.21523	-0.165661	0.0366529	-0.375813	-4.34267	1.35385	-0.063166	-0.384397
40	SW620	0.276369	1.04828	2.55087	-1.77481	3.08549	-0.402019	1.78642	1.52872	-0.0690374	-0.900596	-1.06344	-6.06625
41	VACO4A	0.856274	0.150961	2.43363	0.947493	2.22746	-0.247733	1.02549	0.645923	-0.646488	-0.757771	-0.912369	-5.72287
42	HCT116	0.450579	0.728159	1.44273	1.36522	2.29695	-1.63086	1.67439	0.593869	0.209707	0.205279	-1.17836	-6.15766
43	SW1417	-0.577898	-0.876757	1.35992	-0.623253	2.19821	-2.26456	1.52804	0.881211	0.176322	1.17249	-0.478771	-2.49495
44	DLD1	-0.346365	0.902909	0.888505	-0.490589	2.3163	-2.01713	1.79774	0.617269	-1.42199	-0.583738	-0.948467	-0.714445
45	LOVO	0.895002	-0.486479	2.29841	-0.342444	3.37734	-0.44333	1.49491	0.573921	-1.14775	-1.50059	-1.08377	-3.63521
46	SW837	0.237386	0.43322	1.10817	0.642584	2.78951	-1.63278	0.619935	0.917161	-0.679612	0.748737	-1.39171	-3.7926
