# Supplementary material for: Differential expression of selected histone modifier genes in human solid cancers
Source: BMC Genomics. 2006 Apr 25;7:90. doi: 10.1186/1471-2164-7-90 (PMC1475574; doi:10.1186/1471-2164-7-90)
Supplement: Additional File 2 — Table S2; VG matrix for primary tumours. [file 1471-2164-7-90-S2.xls]

## Sheet: Table S4
Table S2
		HDAC1	HDAC2	HDAC4	HDAC5	HDAC7A	SIRT1	SUV39H1	SUV39H2	EZH2	CREBBP	EP300	PCAF
1	BrTum1	-0.155321	0.1582	1.48358	0.790544	4.04094	-2.7919	0.764059	0.0391965	1.36684	-0.48929	1.03296	2.52774
2	BrTum2	0.435062	0.166309	1.37824	1.51668	4.32245	-2.37967	1.27104	-0.0169431	1.08583	0.144042	1.34085	-0.496347
3	BrTum3	-0.0722069	0.0672985	1.59226	1.74946	4.43758	-1.6747	-0.0184771	-0.523967	-0.469448	-0.398179	1.38232	2.69561
4	BrTum4	0.164149	0.568074	1.42411	1.37653	3.89909	-1.57756	0.035933	-0.536848	-0.17588	-0.0938448	1.45576	2.22803
5	BrTum5	0.269815	0.705272	2.04353	1.82356	4.63319	-3.01101	0.12755	0.146549	1.63053	0.123049	1.90448	-1.62897
6	BrTum6	-0.386883	-0.642094	0.659238	1.72667	4.21064	-0.100376	0.0230005	-0.805555	-0.0214394	0.364925	0.735124	3.0043
7	BrTum7	0.0239625	0.149642	0.766129	1.30621	4.68111	-2.83196	0.373633	-0.817632	-0.393018	0.926834	1.3318	3.25084
8	BrTum8	0.0558975	-0.411585	0.811035	1.62162	4.70757	-1.66552	0.219986	-1.00951	-0.193557	0.344228	1.2408	3.04658
9	BrTum9	0.543088	0.233599	1.08042	1.49535	4.50759	-1.49181	0.2708	-0.749869	-0.365256	-0.547554	1.63386	2.15732
10	BrTum10	0.481438	0.225045	0.569889	1.52214	3.85693	-1.34511	0.146578	0.142148	0.525343	-1.48416	0.631558	3.49576
11	BrTum11	0.962444	0.798589	0.190124	1.57795	3.02617	-1.72776	0.253379	0.29276	0.510323	-0.97763	0.640643	3.22055
12	BrTum12	0.473992	-0.107899	1.0789	2.01158	4.58381	-1.89692	-0.918473	-0.408596	-0.0962108	-0.601169	1.42693	3.22158
13	BrTum13	-0.349603	0.205997	1.40381	1.3797	4.03979	-2.05792	0.334055	-0.338775	0.608824	0.00111674	1.29605	2.2445
14	BrTum14	0.452054	0.2156	0.767106	0.63513	3.08448	-3.23551	0.938802	0.409222	2.58989	-0.292048	0.844205	2.35862
15	BrTum15	0.61286	0.373629	1.52844	1.48508	4.34296	-2.09332	0.636431	0.365255	1.55847	-0.298466	1.43991	-1.18371
16	BrTum16	0.607864	-0.252442	1.01354	2.00924	4.74022	-2.77485	0.0751872	-0.425766	0.313043	-0.621615	1.3398	2.74333
17	BrTum17	-0.107107	-0.0998417	1.23798	2.15809	4.6519	-1.94772	0.147702	-0.544397	-0.792862	-0.00882748	1.63609	2.43653
18	BrTum18	0.540375	0.575508	1.1058	1.53464	4.2758	-2.18201	-0.0234892	-0.183393	0.462873	-1.19692	1.48866	2.3697
19	BrTum19	0.400928	0.414909	0.621665	1.323	4.06623	-2.43846	0.781027	-0.63646	1.28357	-0.662018	0.949086	2.66406
20	BrTum20	0.962229	1.14821	1.65599	1.92729	4.40755	-1.07242	1.50679	0.482518	2.24904	0.0839276	1.66952	-6.25312
21	BrTum21	0.611552	-0.131258	1.39288	2.417	4.30497	-2.41263	-0.0545902	-0.163252	-0.126036	-0.335775	1.05286	2.21182
22	BrTum22	0.777528	0.417257	1.55205	1.02644	3.93112	-1.87553	0.364743	0.195411	0.530607	-0.880729	1.69756	1.03109
23	BrTum23	0.208371	0.367038	1.51815	1.58573	4.27324	-5.38607	0.589892	0.0833898	1.25855	-0.589924	1.35687	3.50229
24	BrTum24	0.371243	-0.253869	1.23024	1.33077	3.52824	-2.21239	0.314441	-0.0558538	1.1012	-0.708066	0.895093	3.2265
25	BrTum25	0.661863	-0.172342	1.54623	2.0621	4.8748	-1.49302	0.119468	-0.398796	-0.111426	-0.243671	1.59869	0.323648
26	BrTum26	-0.381408	-0.242025	1.65155	1.67686	4.44774	-2.91172	-0.194657	-0.617496	-0.0519374	0.463884	0.948076	3.97867
27	BrTum27	0.0806226	0.0563447	1.38361	1.75495	4.0597	-2.87406	0.420076	-0.311313	0.35726	-0.179783	1.13321	2.88691
28	BrNor1	0.478083	0.424656	1.81242	2.12929	4.39071	-1.7803	0.359387	-0.15171	-1.63705	-2.11076	1.38329	3.46952
29	BrNor2	0.982501	0.414255	1.69217	1.93968	4.26594	-1.56397	0.365627	-0.0625964	-1.41334	-2.15883	1.14081	3.16529
30	BrNor3	-0.0263932	-0.0434338	1.81564	2.39809	4.62549	-0.83499	0.443396	-0.721317	-2.4202	-1.73157	1.27715	3.98568
31	BrNor4	0.021037	0.0189833	2.4006	2.0239	3.28233	-2.19229	0.396081	-0.239842	-0.0967848	-1.77619	1.16193	3.76778
32	BrNor5	0.353999	0.389706	1.80398	2.05549	4.22517	-1.90941	0.529735	0.0443406	-1.53559	-1.41764	1.34344	2.88431
33	RenNor1	1.78357	0.583563	3.41008	1.73043	5.08683	-3.55654	0.794538	0.150392	-1.81158	-3.97268	1.08466	3.48428
34	RenNor2	0.666005	0.430166	2.95186	2.07932	4.83596	-2.94678	0.385796	0.021299	-1.18104	-3.21568	1.07499	3.66564
35	RenNor3	1.23053	0.550031	2.88412	1.42337	5.04783	-3.8164	0.989842	0.0745262	-0.353434	-3.60893	0.755075	3.59098
36	RenNor4	1.78689	0.473707	3.34084	1.93388	5.18413	-3.61043	-0.137122	0.26994	-1.71915	-3.98182	1.0336	4.19308
37	RenNor5	1.31448	0.615926	2.81382	1.81266	4.8438	-3.81097	0.459762	0.218374	-1.02474	-3.58241	1.09197	4.01485
38	RenNor6	1.55474	0.695398	3.28375	2.08245	4.6374	-3.69761	0.782515	0.196283	-2.12393	-3.6907	1.089	3.95825
39	RenNor7	1.78585	0.427052	3.29927	1.45657	5.11019	-3.74195	0.522307	-0.173704	-1.78716	-3.31267	1.17628	4.00551
40	RenNor8	1.29807	0.747494	3.73981	2.1518	4.6591	-3.60992	0.773047	0.422626	-1.84794	-4.41995	1.18124	3.67216
41	RenNor9	2.04883	0.84608	2.22069	2.41966	5.60494	-4.03733	-0.131256	0.293889	-1.02091	-4.31923	1.16917	3.67302
42	RenNor10	1.19781	0.426035	2.60294	2.18284	4.76288	-3.76961	0.46179	-0.0403028	-1.67952	-3.28124	1.46815	4.43577
43	RenNor11	1.69695	0.560209	3.2276	1.45581	4.75283	-3.8304	0.761036	-0.0429074	-1.9168	-3.4366	1.27866	4.26115
44	RenNor12	1.13432	0.507641	2.78832	2.27158	4.67831	-3.03502	0.368168	-0.111473	-1.73738	-2.93457	0.751448	4.08619
45	RenTum1	1.62815	-0.00323173	2.5946	0.880525	5.12765	-4.32058	1.60165	0.412444	1.33326	-4.09167	0.414155	3.19059
46	RenTum2	1.54688	0.55498	3.58276	1.02094	5.05973	-3.94413	0.958735	-0.22711	0.493687	-4.33943	0.75447	3.30603
47	RenTum3	2.08985	0.699175	2.77722	3.33651	5.46728	-5.30273	0.633178	-0.225602	0.714138	-4.04687	0.50934	2.11605
48	RenTum4	1.36454	0.126654	2.78434	1.47458	5.03166	-4.30669	0.851044	-0.367557	-0.286525	-2.50913	1.00889	3.59574
49	RenTum5	1.3761	1.00264	3.00584	-1.74222	4.81504	-3.85463	1.09679	0.674191	0.823572	-3.90027	1.53387	3.93661
50	RenTum6	1.75291	0.604109	3.2503	1.8392	5.02319	-4.40288	1.15432	-0.273458	-0.220373	-3.5578	0.140188	3.45784
51	RenTum7	2.13192	0.65942	3.19369	1.61641	5.43807	-3.63602	-2.02775	-0.0776013	-0.134018	-3.25333	1.04941	3.80733
52	RenTum8	1.40432	0.0997442	2.5008	1.38114	4.5798	-4.52242	0.975734	1.08003	0.752969	-3.72214	0.800112	3.43746
53	RenTum9	1.69452	-0.130169	4.37659	1.00001	4.89932	-4.12481	1.04379	0.652522	0.0523043	-4.15097	0.609234	2.84521
54	RenTum10	0.911319	0.402918	2.54189	1.82957	5.14073	-3.88683	0.987189	-0.186193	-0.384371	-3.15537	1.14357	3.42312
55	RenTum11	2.00508	0.435611	3.53419	-1.98393	5.97981	-3.72054	1.26922	0.0441001	-0.545833	-2.94347	1.14954	3.54376
56	RenTum12	1.17401	0.359309	2.9807	2.53838	4.85307	-2.86987	0.578737	0.0491678	-1.28331	-3.01533	1.45739	1.94528
57	RenTumMix	1.46582	0.347757	2.97824	1.44049	4.9456	-3.94534	0.991688	0.0542284	-0.354008	-3.56821	0.55871	3.85256
58	BLTum1	1.94682	0.636393	2.13987	0.90564	4.33818	-4.45422	1.96626	1.26094	0.962904	-4.66178	0.913793	2.81272
59	BLTum2	1.9972	1.12622	3.09955	0.729656	4.89618	-4.34252	0.645743	0.413817	-0.610558	-2.86493	0.91913	2.75806
60	BLTum3	0.700227	0.82045	1.80072	0.687647	3.72743	-3.04108	1.88144	0.19021	1.61916	-3.7646	0.6481	3.49783
61	BLTum4	1.83971	0.458216	2.93731	0.520753	5.4141	-4.54971	1.19993	0.672551	-0.166166	-4.09041	1.52747	3.0038
62	BLTum5	1.44527	0.878977	1.15412	1.29208	4.61465	-4.4548	0.441534	0.519324	1.33693	-3.47787	1.36655	3.65078
63	BLTum6	1.85321	0.740054	2.58269	1.0517	5.5114	-4.44539	0.990405	0.724197	0.123388	-4.20515	1.26944	2.5716
64	BLTum7	2.66131	1.08839	3.33257	0.923563	5.55027	-5.01222	0.564521	0.506413	-0.281309	-4.08272	1.00984	2.5069
65	BLTum8	1.44319	0.998798	2.58598	1.1713	5.58341	-3.91213	0.383479	0.207623	-0.966182	-2.92786	1.07689	3.12304
66	BLTum9	0.890655	0.643262	3.57527	1.87779	5.13398	-2.7743	0.3654	0.079116	-2.27557	-3.38087	1.19131	3.44151
67	BLTum10	2.16461	1.41004	2.638	0.243728	5.27619	-4.19049	0.363151	0.461065	-0.280085	-3.19795	1.18395	2.69534
68	BLTum11	2.07798	1.18655	3.34393	0.719231	6.04276	-4.86151	0.475948	0.0832774	-0.591752	-3.70336	1.03422	2.96026
69	BLTum12	1.5003	0.118482	3.23139	0.216838	5.08008	-4.08203	1.66965	0.900853	0.558967	-4.48425	1.02176	3.03551
70	BLTum13	1.5787	0.723566	3.38396	1.2296	5.22599	-3.88829	0.903252	0.112874	-2.01844	-3.12316	1.14851	3.49099
71	BLTum14	2.06502	0.772155	3.4069	0.51887	5.65243	-4.9691	1.39693	1.39449	-1.13024	-4.66044	0.939805	3.38071
72	BLTum15	1.05648	-0.45285	-1.63954	-3.5859	1.88107	4.16876	-0.359571	-0.86221	2.73527	6.18455	-1.22294	0.8644
73	BLTum16	0.431966	0.518699	2.80928	0.154536	4.3056	-2.97987	1.4374	1.24661	0.724376	-3.94872	0.842528	3.22514
74	BLTum17	-1.34005	-0.0154649	2.1941	2.50202	1.60787	0.569603	1.88733	-1.59645	0.0454048	3.13091	-0.975739	0.757998
75	BLTum18	0.663233	0.577166	2.83663	1.22991	4.57818	-3.46661	1.31594	0.267542	-0.0375089	-2.69896	0.851662	2.65037
76	BLNor1	1.23643	0.778524	3.01925	1.2666	4.50571	-2.79409	-0.0638856	0.266324	-1.14718	-3.50087	1.23563	3.9651
77	BLNor2	0.655783	0.218371	2.92165	1.5948	4.65212	-2.67466	0.614518	-0.21512	-0.133331	-3.205	0.701069	3.63734
78	BLNor3	0.766245	0.581694	3.76398	1.40226	4.50014	-1.97742	0.526133	0.366119	-3.4185	-3.0462	1.28994	4.01314
79	BLNor4	1.41643	0.635654	3.32512	1.6006	4.6808	-3.2968	0.540691	0.74657	-2.01961	-3.61944	0.945204	3.81233
80	BLNor5	1.74123	-1.21265	2.99439	0.787675	4.6242	-1.99263	0.392294	0.783321	-0.740558	-2.84184	1.15029	3.08182
81	BLNorMix	0.80912	0.00518968	2.86122	1.99408	4.84194	-1.24434	0.247797	-0.242935	-3.21483	-1.94022	1.08522	3.5653
82	CRTum1	1.04207	1.57208	1.91677	0.750405	3.62372	1.23563	-0.949831	-0.350475	2.25518	-3.22461	0.18575	0.710853
83	CRTum2	0.447612	0.905618	2.34587	1.00171	3.75914	0.787982	0.787815	0.466671	0.852167	-2.95839	0.0636481	0.307705
84	CRTum3	0.546342	1.2821	2.13591	0.815611	3.53435	1.01702	0.126275	-0.772078	2.92313	-3.31077	0.0648266	0.40482
85	CRTum4	1.57108	1.40486	2.49314	-1.0016	4.16206	0.594091	1.1381	0.701681	1.46088	-3.61522	-0.0689623	-0.072571
86	CRTum5	0.960481	1.21865	2.29547	1.05048	3.60904	0.600302	-0.131567	0.229734	2.26633	-3.26847	0.336073	-0.398993
87	CRTum6	1.62133	0.827896	2.42765	-0.139515	3.5069	0.566165	1.25003	0.845842	1.50033	-3.52477	0.464895	-0.579218
88	CRTum7	1.52416	1.60506	3.00713	-0.460653	3.96927	1.08357	0.0766351	-0.330163	1.17201	-3.10703	0.28585	-0.058315
89	CRTum8	0.802042	1.22559	2.31542	-0.107006	3.95208	0.917194	0.531502	0.457059	1.39782	-3.77242	0.261062	0.787204
90	CRTum9	0.976195	1.43937	2.39963	-0.0505612	4.09954	1.72066	0.574141	0.685971	0.682979	-3.3059	-0.064467	-0.390015
91	CRTum10	0.84482	1.09112	1.98824	0.0949575	3.63657	1.66113	-0.618409	0.757014	1.75157	-3.45214	0.421149	0.591512
92	CRTum11	1.2011	1.15245	2.87612	1.54024	2.54576	1.57129	-0.924709	0.191118	-0.932063	-1.45264	0.778401	0.220471
93	CRTum12	0.551003	1.28101	1.83676	0.931048	3.10882	1.20221	-1.09835	0.155604	4.50193	-3.52027	0.178882	-0.361111
94	CRTum13	1.34435	1.30184	2.03582	0.0683568	2.09457	1.06726	0.804062	1.08819	1.15355	-2.33408	0.561235	-0.417615
95	CRTum14	0.896741	1.40046	2.45703	-0.520894	2.18152	1.25666	1.13852	0.696662	1.86553	-3.90524	0.0886345	1.21191
96	CRTum15	1.15568	1.22248	2.276	0.404471	2.46978	1.40249	0.708102	0.734088	3.07221	-3.4083	0.0783644	-1.34783
97	CRTum16	1.03469	2.01237	2.53929	1.33061	2.97737	1.00606	0.466652	0.0810001	-0.672578	-2.96948	0.385641	0.575923
98	CRTum17	0.633545	1.16947	1.78195	0.02759	3.33693	1.60229	-0.440105	1.1062	3.74053	-4.24351	-0.38866	0.441315
99	CRTum18	2.11498	1.31255	2.44993	-0.156497	1.18431	1.39373	0.98405	0.267981	0.945884	-3.2647	0.879585	0.65573
100	CRTum19	1.17388	1.12655	2.89947	-0.16258	2.75125	1.66605	-0.509731	-0.0308471	3.75294	-3.45211	-0.292536	-0.154807
101	CRTum20	1.46596	1.36922	2.9772	1.32843	3.24489	0.499284	0.478199	-0.12797	-0.81889	-2.83494	0.718387	0.467772
102	CRTumMix	0.969213	1.24251	2.30435	-0.542614	3.33234	0.527872	0.323316	-0.0175087	5.0274	-3.63213	-1.50409	0.736866
103	CRNor1	2.07052	1.73623	1.93046	2.00873	1.14331	1.57515	-1.8746	-0.229902	0.590966	-3.88372	1.39111	2.30928
104	CRNor2	1.24927	0.913685	2.57793	0.141656	2.18723	1.6681	-3.29014	-0.979894	1.39302	-5.21887	4.5693	3.55624
105	CRNor3	2.8577	2.32007	1.99643	1.15979	1.33641	2.14222	-0.555006	0.437833	1.63636	-4.95009	-0.238747	0.624576
106	CRNor4	2.17958	1.31468	2.48675	2.12175	2.41914	2.08004	-2.10876	-0.555651	-1.6364	-2.88431	1.63984	1.71087
107	CRNor5	1.09135	1.6866	2.34552	1.24211	2.78868	2.57705	-1.40564	-0.295063	0.910019	-4.48734	0.703466	1.6108
108	CRNor6	1.31436	1.03166	2.181	0.525945	2.49543	1.68601	-1.95355	-0.990035	2.47479	-4.20365	0.578009	3.62758
109	CRNor7	1.28025	1.25793	1.77874	1.42299	2.33242	1.7439	-1.69335	-0.73015	0.234231	-3.88674	0.0841942	4.94312
110	CRNor8	1.86411	1.03981	1.63011	0.976207	1.13633	2.93273	-2.28764	-0.493208	0.425458	1.18011	-0.240329	0.603847
111	CRNor9	2.4883	0.930149	1.90458	0.0587735	-0.0819067	2.22759	-1.22383	0.410539	1.40013	1.1557	-0.508878	0.00639195
112	CRNor10	2.7261	1.19091	1.63472	1.83133	2.44887	1.7107	-2.22497	0.0304025	1.26063	-4.61336	0.806229	1.96598
113	CRNor11	2.80911	1.52331	2.62609	0.0431579	2.66172	2.12628	-1.71638	0.254532	1.723	-3.88878	0.345243	0.260269
114	CRNor12	2.36047	1.65319	2.44762	2.07847	2.51841	1.92056	-1.45402	0.0569408	-1.49049	-4.48084	1.13835	2.01889
115	CRNor13	2.89553	1.10142	1.40607	2.53011	-0.660303	1.7183	-1.84272	0.868952	0.60286	1.91741	-0.513724	-1.25636
116	CRNor14	1.24472	1.16958	1.83779	1.26958	1.4973	1.67201	-3.28033	-0.480866	2.66676	0.590985	-0.631308	1.21132
117	CRNor15	1.04013	1.16666	2.20515	2.0901	4.56845	1.71289	-3.5867	-0.141815	0.634304	-4.35031	1.12354	2.30515
118	CRNor16	2.12299	1.71234	2.06802	1.85616	2.60463	2.05343	-1.77273	-0.0257184	-1.50452	-3.91565	0.994188	2.5744
119	CRNor17	1.28192	1.35431	2.18407	1.0648	1.49814	2.34006	-2.16208	-0.0709811	3.19279	0.1987	-1.07532	-1.03888
120	CRNor18	2.21465	1.39081	2.16379	1.46385	2.90249	2.50628	-2.26846	0.143085	-0.945378	-3.69786	1.27112	1.62316
121	CRNor19	2.42218	1.03436	2.00374	1.40275	1.41456	2.68663	-2.08344	0.0382448	3.25599	0.300489	-1.84695	-1.86102
122	CRNor20	1.28343	0.318984	0.814795	0.302072	1.77895	1.14621	-1.84424	-1.31164	6.22332	-5.02874	-0.665305	5.7497
123	GlioTum1	-0.675842	-0.246171	2.28326	1.8835	4.14328	-0.403055	0.876391	-1.82521	-1.00591	1.12193	-0.305881	2.92126
124	GlioTum2	-0.695631	0.503289	1.71848	1.52487	3.67003	-0.386354	0.812304	-1.15747	-0.137447	0.60779	-0.173774	2.48145
125	GlioTum3	0.059049	0.561253	1.70645	1.22192	3.4415	-0.0259778	1.01594	-1.1988	-1.00555	0.727029	0.0279386	2.23677
126	GlioTum4	-0.377722	0.339721	2.26131	1.46427	4.00839	-0.0296855	0.653385	-1.12082	-1.39177	0.940946	0.00914732	2.01036
127	GlioTum5	-2.13461	0.150392	2.95487	2.1645	1.63172	0.918633	0.570777	-0.675399	-2.62241	1.84439	0.250398	3.71428
128	GlioTum6	-0.740353	-0.773741	3.15669	1.50014	2.51286	0.817652	-0.0672508	-0.781295	-2.77934	1.67174	0.403847	3.8466
129	GlioTum7	-0.516932	-0.212241	2.162	1.45677	4.08801	-0.227884	0.891748	-1.82192	-1.17632	1.44244	-0.494398	3.17627
130	GlioTum8	-0.510469	-0.301193	2.4555	2.27499	2.83869	0.750742	-0.0926823	-1.35762	-2.3893	0.668395	0.349207	4.08128
131	GlioTum9	-0.954857	0.767749	1.83455	0.793391	2.73042	-0.696634	1.96792	0.122146	1.30798	0.817101	-1.34778	1.42556
132	GlioTum10	-0.655672	-0.0142434	2.03974	1.59404	3.77323	-0.57303	0.954364	-1.40651	-1.654	1.03939	0.31696	3.35327
133	GlioTum11	-0.830155	-0.0934572	2.04364	1.03057	3.57821	0.25027	0.558616	-1.19988	-0.95051	1.27202	-1.76e-05	3.10824
134	GlioTum12	-1.70248	-0.413356	2.22821	1.63653	3.05438	-0.040195	0.277929	-0.942759	-0.170688	1.30103	-0.0174532	3.5564
135	GlioTum13	-1.38788	0.115377	3.22486	2.28688	2.89071	1.02459	0.949922	-1.10042	-3.26864	1.03842	-0.374326	3.36806
136	GlioTum14	-0.922947	0.139714	2.54764	2.14915	3.21937	0.239015	0.282703	-1.49956	-1.42377	0.495638	0.363819	3.17677
137	GlioTum15	-0.298918	0.553973	2.1155	1.56642	3.061	-0.228761	0.815002	-1.05731	-1.11905	0.643754	-0.0392755	2.7552
138	OvTum1	0.0750677	0.907635	2.21191	1.07998	4.32758	1.22822	-0.442541	2.71542	-1.31956	-3.16791	0.207017	0.944716
139	OvTum2	-0.168629	-0.106935	0.0454765	-0.481916	4.29822	1.36317	0.789668	0.917495	-0.503605	1.64948	0.444393	0.520721
140	OvTum3	-0.545809	-0.306359	0.418211	-0.591128	5.37251	0.532491	1.64324	0.129403	-0.333984	0.725873	0.523564	1.19953
141	OvTum4	0.244566	0.942654	0.488812	0.622816	4.10645	0.109258	1.06352	0.275402	-0.605955	1.02804	0.197654	0.294316
142	OvTum5	5.34145	6.16923	7.15841	6.70825	1.70049	-2.69738	-1.95743	2.77901	-5.80096	-4.96956	-2.61273	-3.05122
143	OvTum6	3.18004	1.8984	2.10984	0.975654	2.47132	1.25792	3.39255	3.2022	-4.19167	-0.455592	-4.70915	-0.363975
144	OvTum7	0.904487	0.417437	1.48757	1.24743	4.82993	0.402556	0.149813	-0.309908	-2.68292	1.10352	-0.183072	1.40069
145	OvTum8	-0.364222	-0.778284	1.78414	-0.170184	3.98493	0.485447	0.62853	0.541433	0.160318	1.9054	0.0886167	0.501424
146	OvTum9	-10.0172	0.319074	1.59572	0.700723	5.2765	1.70301	1.90948	1.32798	1.4649	0.707559	1.01986	2.75993
147	OvTum10	0.642327	0.713862	2.53447	2.41818	2.90408	0.236712	-0.980994	1.5889	-1.2107	0.918509	-0.0591739	-0.938634
148	OvTum11	0.204621	-0.11018	1.09296	0.425375	4.85386	0.235487	-0.0699376	1.78348	-0.153879	0.574369	-0.47891	0.410294
149	OvTum12	0.714603	1.33114	1.70233	0.136249	3.72582	-0.281477	0.463655	1.34663	-0.797023	-0.189117	-0.0331216	0.647845
150	OvTum13	-2.1614	-3.67493	0.180368	-6.30682	6.14739	2.82008	0.867679	3.82196	-1.43072	3.18718	2.73761	2.57915
151	OvTum14	3.93238	4.5024	4.29002	4.6367	2.19473	-1.31451	-1.98319	3.53546	-5.01797	-1.76372	-1.48957	-2.75518
152	OvTum15	0.0250542	1.02065	1.16654	0.425802	4.39334	0.614466	-0.386043	0.800841	-1.48721	0.892374	0.371896	0.92984
153	OvTum16	-1.85311	-4.8173	-5.29797	-4.79838	6.22229	2.12051	1.7985	5.58582	1.11643	2.85801	2.75212	3.08063
154	OvTum17	1.72931	-1.0509	0.805537	-2.3698	6.28624	0.846926	0.972915	1.65323	-3.77854	0.225214	2.11031	1.33708
155	OvTum18	0.430662	0.432465	2.51358	2.24882	4.52285	0.890255	0.0561013	-0.3342	-4.19961	1.25471	0.441259	0.510655
156	OvTum19	-0.141573	0.476596	1.81346	1.18247	4.40394	0.527327	0.723647	-0.686631	0.648186	0.158698	-0.694566	0.355982
157	OvTum20	5.25934	5.07627	6.45153	6.63628	2.36559	-2.07641	-1.40625	-0.499801	-3.53666	-3.82364	-3.3392	-2.3395
158	OvTum21	1.56487	1.20375	1.44708	-1.31422	3.41848	-0.540727	-0.660775	6.25025	-4.56253	1.29372	-1.56148	2.22912
159	OvTum22	-0.924551	0.840054	0.419184	-0.314869	5.59119	-0.638222	-0.515066	0.739004	-1.12797	2.39756	0.125788	2.17543
160	OvTum23	-0.436245	0.912214	1.19067	-0.517661	3.77436	0.123917	-1.15261	1.42528	0.0762889	2.39263	0.211193	0.767503
161	OvTum24	-0.697478	0.501936	0.767579	-0.600193	4.76498	-0.630472	0.209706	-0.277462	-0.00970217	2.58377	0.0321216	2.12276
162	OvTum25	-0.687702	-0.286745	1.41845	-0.029657	4.84384	-1.13746	-0.648808	1.31997	-1.06679	2.48241	0.67705	1.88298
163	OvTum26	0.682154	0.538263	0.0643585	-0.713645	4.63389	-0.0651381	1.23716	2.99136	-2.63431	2.32063	-2.05383	1.76665
164	OvTum27	-2.11143	-0.930084	1.65637	0.814362	5.36583	-0.659368	0.454421	-1.1352	0.721957	2.04916	1.13978	1.40175
165	OvTum28	0.186748	1.00894	1.7996	-1.5468	2.2183	0.478146	0.717617	-0.361829	-0.116867	2.38784	0.369543	1.6263
166	OvTum29	0.0729085	0.824379	1.39901	-0.901178	2.1917	0.58316	0.571832	-0.41608	-0.273672	2.40321	0.556254	1.75601
167	OvTum30	-0.561312	-0.160945	0.617003	0.0399916	5.06449	-0.0441502	-0.390662	-0.551855	-0.901801	2.85406	0.865192	1.93753
168	OvTum31	-0.0989703	1.2515	1.1013	0.302237	1.8114	0.762079	-0.842657	-0.0162797	-0.305878	3.22746	0.146392	1.42895
169	OvTum32	-1.32346	0.135976	1.94838	1.07633	5.05494	-0.502407	-0.79925	0.332296	-0.446081	1.83592	1.05496	0.399939
170	OvTum33	-0.429218	1.40728	-0.238347	0.688222	2.58823	-0.247651	-0.170565	0.000134289	-0.51957	2.99108	0.520931	2.17701
171	OvTum34	-0.448221	0.232352	1.43111	0.561415	5.18107	-0.0974059	-0.994017	-0.478815	-1.14613	3.42906	0.621297	0.475831
172	OvTum35	1.554	1.11811	0.602948	-2.34212	0.290012	-0.200565	-0.0726326	4.81382	-1.39501	2.51973	-0.284302	2.16355
173	OvTum36	-0.999019	-0.648836	0.757444	-0.0257749	4.29789	-0.812039	0.213845	-0.384415	-0.336411	2.5945	1.79165	2.31871
174	OvTum37	0.152046	-0.727948	1.58278	-0.185149	2.8121	0.119006	-0.246518	2.57641	-1.96054	2.33821	-0.0376275	2.34476
175	OvTum38	-0.980368	0.430658	0.842374	0.309056	4.6369	-1.11267	-0.053869	0.687736	-0.428019	2.3068	0.367543	1.7614
176	OvTum39	0.85737	2.05072	0.771465	-1.68276	1.62145	-0.0337408	1.19922	1.08284	-0.0192641	1.92483	-0.8719	1.86731
177	OvTum40	-1.80786	-0.372237	1.25148	-0.0873818	4.78824	-0.330608	0.208306	-0.528278	0.753512	1.93905	1.16545	1.78787
178	OvTum41	0.853601	0.272916	1.59312	-1.71049	2.79598	-0.208523	-0.428214	3.15933	-0.752573	1.8473	-0.783181	2.12828
179	OvTum42	-1.05898	0.090849	0.606726	0.787692	4.9207	-0.150729	-0.111014	-0.530414	-1.67272	2.49179	0.91305	2.48058
180	OvTum43	-0.0495956	-0.325042	1.12388	-0.278689	4.32662	0.214496	-0.49531	2.02003	-2.15555	2.44308	-0.953188	2.89681
181	OvTum44	-0.330197	-1.12663	-0.785296	0.863028	4.67671	-0.48144	0.852869	0.0232298	-1.51851	2.87781	0.858657	2.8573
182	OvTum45	1.85533	-0.202605	0.867489	-1.41446	1.92297	-0.561498	0.073232	5.98944	-1.5097	1.3599	-2.42185	2.8093
