# Supplementary material for: Differential expression of selected histone modifier genes in human solid cancers
Source: BMC Genomics. 2006 Apr 25;7:90. doi: 10.1186/1471-2164-7-90 (PMC1475574; doi:10.1186/1471-2164-7-90)
Supplement: Additional File 6 — Table S4; List of cell lines. [file 1471-2164-7-90-S6.xls]

## Sheet: Sayfa1
Ovarian	Breast	Colorectal
A2780	CAL51	SW620
CH1	MCF7	VACO4A
EC	MDA134	HCT116
HX62	MDA157	SW1417
Ken3	MDA231	DLD1
LK1	MDA361	LOVO
LK2	MDA436	SW837
OAW41M	MDA453
OAW42-83	MDA468
OC314	SKBR3
OC315	SUM102
OVISE	SUM190
OVMANA	SUM44
OVSAYO	SUM52
OVTOKO	VP229
PA1	VP267
PXN94	ZR75-1
SK3A
UCI-101
OVIP
