# Supplementary material for: Differential expression of selected histone modifier genes in human solid cancers
Source: BMC Genomics. 2006 Apr 25;7:90. doi: 10.1186/1471-2164-7-90 (PMC1475574; doi:10.1186/1471-2164-7-90)
Supplement: Additional File 7 — Table S5; Primer sequences used in mutation analysis. [file 1471-2164-7-90-S7.xls]

## Sheet: Sheet1
Gene	Name	Primer Sequence
HDAC1	HDAC1/2F	ATATGGCAGGCTCGCTGAGT
	HDAC1/2R	TCAGCCTCCAGGTTCCCGGT
	HDAC1/3F	GTTCTCCTGGTAGTGTATGC
	HDAC1/3R	GAGTGAATGAGTGGTGGAGA
	HDAC1/4F	GATTGACTGGACTGGCCGTG
	HDAC1/4R	GAGATGCAACTGGCGGCTTC
	HDAC1/5F	CAGTCATACAGCCAGGAAGT
	HDAC1/5R	CAGACCTCACTAGAACAACC
	HDAC1/6F	GAGAGTGGCTTAGTAACAGG
	HDAC1/6R	CTGGCCTAAGGTGCTCTTCC
	HDAC1/7F	CCACCTTCCTTCAGCCAGTT
	HDAC1/7R	AGTAGAGCTGCCAGCTGAGG
	HDAC1/8F	CCTTCCTTCAAGCTTCATCC
	HDAC1/8R	AGATTCCTGAGGTATGGTGG
	HDAC1/9F	TTCTTGAGGTTGGTGGTGAC
	HDAC1/9R	ACAGGAGCACCAAGCAGGAC
	HDAC1/10F	CTTGGTGCTCCTGTAACTCA
	HDAC1/10R	TCAGAAGAGGAGCGGTCATA
	HDAC1/11F	TTGACGGTCTTCTCTCCTGC
	HDAC1/11R	GCGTGCGGCAGCATTCTAAG
	HDAC1/12F	GTGAGTATATCCTCCAGCCA
	HDAC1/12R	GTGAGCTGCCTATTGAATGG
	HDAC1/13F	TCTCTTGGAGGACACGCAGG
	HDAC1/13R	AGATTCATCCTCTCAGGCTC
	HDAC1/14F	CCAGTGAGCTGTAGTGTTGG
	HDAC1/14R	GCAGAGCTGGACAGACTGGT
	HDAC1/15F	CCTGTGGAAGTCACTGTCTG
	HDAC1/15R	TCCCTGGGGATATTTATATT
HDAC2	HDAC2/1F	CCGCTCACCGTCGTAGTAGT
	HDAC2/1R	CTCCTGAGGTGGTTTGGTGG
	HDAC2/2F	ATGCCTTCTAATGATAGACA
	HDAC2/2R	AAAAAGATCAGTGCTGAATA
	HDAC2/3F	GTAATTCCACAGTTCTGACA
	HDAC2/3R	ATCATTCTAAGCTCCTAAAA
	HDAC2/4F	TTCATTAATTTGCAGAATGT
	HDAC2/4R	CTGTTTTACACAAATAACCC
	HDAC2/5F	TGCATGGCATACACTTGTAG
	HDAC2/5R	AATTTCCTGCATTTCTTCAT
	HDAC2/6F	CTCCTAGGTTCATCTCACAA
	HDAC2/6R	TTCCCATCTTAGAACCTTTA
	HDAC2/7F	AATATTCTCTAAGATCAGTT
	HDAC2/7R	CTTTGAGATAATCTACACAC
	HDAC2/8F	ATAGATGATGAGTCATATGG
	HDAC2/8R	CAAGAAACTACAATGAGAAC
	HDAC2/9F	ACTGTTGCAGTATGCAGATT
	HDAC2/9R	AGGACCTAATTGCAACATAA
	HDAC2/10F	ACTGAGCTTGTAATATGTAA
	HDAC2/10R	CTAAATCTTTGTCAAGATAA
	HDAC2/11F	ATGTAAGAACTGCAAAGAAA
	HDAC2/11R	TTCCATTTCAATTATCATTT
	HDAC2/12F	GAGTATGCTGTAATGATTAT
	HDAC2/12R	TACAATTAAAACACAATTAC
	HDAC2/13F	TTTTATATTTCAAAATAGGT
	HDAC2/13R	GTTCTAAGGTTCAGTCTAGT
	HDAC2/14F	AGCCTACAGGACCTGATCAA
	HDAC2/14R	AAATACAGTCCATGCCAAAG
SUV39H1	SUV1/1F	GCCCGCGCGAGCGCTCTTCT
	SUV1/1R	AGCCGGCAACGCCACCCCTC
	SUV1/2F	AGGCTGCCCAGTAATAGTTC
	SUV1/2R	AACTTCCTTGTGACCTGTCC
	SUV1/3.1F	GGTAGGTGTTATCCATCAGC
	SUV1/3.1R	AGCAGCTCCCTTTCTAAGTC
	SUV1/3.2F	TCTCAAGTGTGTGCGTATCC
	SUV1/3.2R	CACAGACAGTCCTGGCACTC
	SUV1/3.3F	GAGTGCCAGGACTGTCTGTG
	SUV1/3.3R	GAAGAGCTGCACACACACAC
	SUV1/4F	AGACTTCGCGGCCAATCTCC
	SUV1/4R	GCCGCTCGTCAAGGTTGTCT
	SUV1/5F	CCTACTATGGCAACATCTCC
	SUV1/5R	TCCTTGGTTCTCTGAGTGAC
	SUV1/6F	GTCCCCTGCCTCCTTCCCTA
	SUV1/6R	TCTCGACAGGAGGGCAGCAG
SUV39H2	SUV2/1F	GTTCCGTCCCCCAACAAGCC
	SUV2/1R	GAACCGCCACGTCGCCATCT
	SUV2/2F	CTCTACAAGATGGCGGCGGT
	SUV2/2R	AACTAGGCAAGGCACACACC
	SUV2/3F	TGGGGAATAGAGGTTTTAAG
	SUV2/3R	GGCAACACAGATGATAGGAC
	SUV2/4.1F	TCATGTGTTAGGAACCTGTG
	SUV2/4.1R	CTTTTGGAGTTATTGCTTTG
	SUV2/4.2F	AAAGGCAAAGCAATAACTCC
	SUV2/4.2R	AAGAACTCCAGCTTCAGCAG
	SUV2/4.3F	ATGTTGTCCTGCTGAAGCTG
	SUV2/4.3R	AACCTTGCATGTCCATCATT
	SUV2/5F	TAGATAGGTAGATGAATGCT
	SUV2/5R	TGTAGTTTAAAGGGAATTAT
	SUV2/6F	CATGTAGAAGGGCTTGTTTA
	SUV2/6R	AGTGCCTCAACTTTTCATCT
	SUV2/7F	CCCTCTATCACTGATAATAA
	SUV2/7R	AGGTAGAACCTTGATAATAA
