# Supplementary material for: Differential expression of selected histone modifier genes in human solid cancers
Source: BMC Genomics. 2006 Apr 25;7:90. doi: 10.1186/1471-2164-7-90 (PMC1475574; doi:10.1186/1471-2164-7-90)
Supplement: Additional File 8 — Table S6; Primer sequences used in real time PCR. [file 1471-2164-7-90-S8.xls]

## Sheet: Sheet1
Target Genes	P300/F	CTGTATGTGCTCCAGAAC
	P300/R	GACAAAAAGGCAGTTCC
	CREBBP/F	CTGCACACGACATGACT
	CREBBP/R	GAAGTGGCATTCTGTTG
	PCAF/F	ATGAATATGCAATTGGATAC
	PCAF/R	CTCCTTCATAATCCTTGATA
	HDAC1/F	CAAGCTCCACATCAGTCCTTCC
	HDAC1/R	TGCGGCAGCATTCTAAGGTT
	HDAC2/F	AGTCAAGGAGGCGGCAAAA
	HDAC2/R	TGCGGATTCTATGAGGCTTCA
	HDAC4/F	AAGGAGTGGACATTGCT
	HDAC4/R	GATTCAGCAGCTCCACT
	HDAC5/F	TCACTGTCACCAACTCAC
	HDAC5/R	CAGGAATAGAGGATGTGC
	HDAC7/F	CTTCTCCACAAGGACAAG
	HDAC7R	CTCCAGGGTTCTGTAGG
	SIRT1/F	TACCGAGATAACCTTCTG
	SIRT1/R	TCCAGTCACTAGAGCTTG
	SUV39H1/F	AAGAAGATCCGCGAACAGGAA
	SUV39H1/R	GGAAGTGCTTGAGGATACGCAC
	SUV39H2/F	ATCCCACCTGGTACTCCCATCT
	SUV39H2/R	GCAAAGCGAATACTGTGTGCC
	EZH2/F	ACATCCTGACTTCTGTGAG
	EZH2/R	GGAGACCAAGAATACATTA
Housekeeping Genes	ACTB/F	CTGGAACGGTGAAGGTGACA
	ACTB/R	AAGGGACTTCCTGTAACAATGCA
	B2M/F	TGCTGTCTCCATGTTTGATGTATCT
	B2M/R	TCTCTGCTCCCCACCTCTAAGT
	GAPDH/F	GCAAATTCCATGGCACCGT
	Gapdh/r	TCGCCCCACTTGATTTTGG
	HMBS/F	GGCAATGCGGCTGCAA
	HMBS/R	GGGTACCCACGCGAATCAC
	HPRT/F	TGACACTGGCAAAACAATGCA
	HPRT/R	GGTCCTTTTCACCAGCAAGCT
	RPL3/F	CCTGGAGGAGAAGAGGAAAGAGA
	RPL3/R	TTGAGGACCTCTGTGTATTTGTCAA
	SDH/F	TGGGAACAAGAGGGCATCTG
	SDH/R	CCACCACTGCATCAAATTCATG
	UBC/F	ATTTGGGTCGCGGTTCTTG
	UBC/R	TGCCTTGACATTCTCGATGGT
